# Supplementary material for: Intramolecular Interactions in Derivatives of Uracil Tautomers
Source: Molecules. 2022 Oct 25;27(21):7240. doi: 10.3390/molecules27217240 (PMC9656941; doi:10.3390/molecules27217240)
Supplement: Supplementary file 1 [file molecules-27-07240-s001.zip]

Archive with 1 entries (1 files):
- molecules-1964715-supplementary.pdf
